# Supplementary material for: Feeding Rainbow Trout with Different Types of Non-Starch Polysaccharides: Impacts on Serum Metabolome and Gut Microbiota
Source: Metabolites. 2022 Nov 23;12(12):1167. doi: 10.3390/metabo12121167 (PMC9787720; doi:10.3390/metabo12121167)
Supplement: Supplementary file 1 [file metabolites-12-01167-s001.zip]

Archive with 1 entries (1 files):
- metabolites-2017248-supplementary.pdf
